# Supplementary material for: New or little-known Boreoheptagyia (Diptera, Chironomidae) in China inferred from morphology and DNA barcodes
Source: Zookeys. 2021 May 28;1040:187–200. doi: 10.3897/zookeys.1040.66527 (PMC8178290; doi:10.3897/zookeys.1040.66527)
Supplement: XML Treatment for Boreoheptagyia kurobebrevis [file zookeys.1040.66527-treatment1.xml]

<!DOCTYPE tp:taxon-treatment
  PUBLIC "-//TaxonX//DTD Taxonomic Treatment Publishing DTD v0 20100105//EN" "tax-treatment-NSO.dtd">
<tp:taxon-treatment xmlns:tp="http://www.plazi.org/taxpub"><tp:treatment-meta><kwd-group><label>Taxon classification</label><kwd><named-content xmlns:xlink="http://www.w3.org/1999/xlink" content-type="kingdom">Animalia</named-content></kwd><kwd><named-content xmlns:xlink="http://www.w3.org/1999/xlink" content-type="order">Diptera</named-content></kwd><kwd><named-content xmlns:xlink="http://www.w3.org/1999/xlink" content-type="family">Chironomidae</named-content></kwd></kwd-group><mixed-citation publication-type="journal"><person-group><name><surname>Lin</surname><given-names>Xiao-Long</given-names></name><name><surname>Yu</surname><given-names>Hai-Jun</given-names></name><name><surname>Wang</surname><given-names>Xin-Hua</given-names></name><name><surname>Bu</surname><given-names>Wen-Jun</given-names></name><name><surname>Yan</surname><given-names>Chun-Cai</given-names></name><name><surname>Liu</surname><given-names>Wen-Bin</given-names></name></person-group><article-title>New or little-known <italic><tp:taxon-name><tp:taxon-name-part taxon-name-part-type="genus" reg="Boreoheptagyia">Boreoheptagyia</tp:taxon-name-part></tp:taxon-name></italic> (<tp:taxon-name><tp:taxon-name-part taxon-name-part-type="order">Diptera</tp:taxon-name-part></tp:taxon-name>, <tp:taxon-name><tp:taxon-name-part taxon-name-part-type="family">Chironomidae</tp:taxon-name-part></tp:taxon-name>) in China inferred from morphology and DNA barcodes</article-title><source>Zookeys</source><day>28</day><month>5</month><year>2021</year><volume>1040</volume><fpage>187</fpage><lpage>200</lpage><pub-id pub-id-type="doi">10.3897/zookeys.1040.66527</pub-id></mixed-citation></tp:treatment-meta><tp:nomenclature><tp:taxon-name><object-id xmlns:xlink="http://www.w3.org/1999/xlink" content-type="arpha" xlink:type="simple">F1AF6E57-6EE3-5E79-A6AC-42471FE04595</object-id>
              <tp:taxon-name-part taxon-name-part-type="genus" reg="Boreoheptagyia">Boreoheptagyia</tp:taxon-name-part>
              <tp:taxon-name-part taxon-name-part-type="species" reg="kurobebrevis">kurobebrevis</tp:taxon-name-part>
            </tp:taxon-name><tp:taxon-authority>(Sasa &amp; Okazawa, 1992)</tp:taxon-authority><xref ref-type="fig" rid="F1">Figs 1</xref><xref ref-type="fig" rid="F2">, 2</xref><xref ref-type="fig" rid="F3">, 3</xref><xref ref-type="fig" rid="F4">, 4</xref><tp:nomenclature-citation-list><tp:nomenclature-citation><tp:taxon-name>
                  <tp:taxon-name-part taxon-name-part-type="genus" reg="Diamesa">Diamesa</tp:taxon-name-part> <tp:taxon-name-part taxon-name-part-type="species" reg="kurobebrevis">kurobebrevis</tp:taxon-name-part></tp:taxon-name><comment>Sasa &amp; Okazawa, 1992: 58.</comment></tp:nomenclature-citation><tp:nomenclature-citation><tp:taxon-name>
                  <tp:taxon-name-part taxon-name-part-type="genus" reg="Toyamadiamesa">Toyamadiamesa</tp:taxon-name-part> <tp:taxon-name-part taxon-name-part-type="species" reg="kurobebrevis">kurobebrevis</tp:taxon-name-part></tp:taxon-name><comment>Sasa &amp; Kikuchi, 1995: 205.</comment></tp:nomenclature-citation><tp:nomenclature-citation><tp:taxon-name>
                  <tp:taxon-name-part taxon-name-part-type="genus" reg="Boreoheptagyia">Boreoheptagyia</tp:taxon-name-part> <tp:taxon-name-part taxon-name-part-type="species" reg="kurobebrevis">kurobebrevis</tp:taxon-name-part></tp:taxon-name><comment>Endo, 2002: 12; <xref ref-type="bibr" rid="B16">Makarchenko et al. 2008</xref>: 8; <xref ref-type="bibr" rid="B2">Ashe and O’Connor 2009</xref>: 265.</comment></tp:nomenclature-citation></tp:nomenclature-citation-list></tp:nomenclature><tp:treatment-sec sec-type="material" id="SECID0EG2AG"><title>Material examined.</title><p>Male (<named-content xmlns:xlink="http://www.w3.org/1999/xlink" content-type="dwc:institutional_code" xlink:type="simple">NKU</named-content> &amp; <abbrev xmlns:xlink="http://www.w3.org/1999/xlink" xlink:title="Barcode of Life Data Systems" id="ABBRID0ER2AG" xlink:type="simple">BOLD</abbrev> sample ID: LGS63), 1 male, China, Guizhou Province, Qiandongnan Miao and Dong Autonomous Prefecture, Leishan, Leigongshan Natural Reserve, Fangxiang, Getoucun, <named-content xmlns:xlink="http://www.w3.org/1999/xlink" content-type="dwc:verbatimCoordinates" xlink:type="simple"><named-content content-type="geo-json" specific-use="{&#34;type&#34;:&#34;Point&#34;,&#34;coordinates&#34;:[108.260933,26.396014]}" id="NCID0EY2AG" xlink:type="simple">26.396014°N, 108.260933°E</named-content></named-content>, 1070 m a.s.l., Malaise trap, 10–30. i. 2020, leg. H.-J. Yu. 1 female, same as above.</p></tp:treatment-sec><tp:treatment-sec sec-type="description" id="SECID0E42AG"><title>Diagnostic characters.</title><p><italic><tp:taxon-name><tp:taxon-name-part taxon-name-part-type="genus" reg="Boreoheptagyia">B.</tp:taxon-name-part> <tp:taxon-name-part taxon-name-part-type="species" reg="kurobebrevis">kurobebrevis</tp:taxon-name-part></tp:taxon-name></italic> can be distinguished from other related species in having: antenna with five flagellomeres; wing membrane covered with microtrichia on entire surface. Costal extension 175 μm long. R with 31 setae, R<sub>1</sub> with 34 setae, R<sub>4+5</sub> with 31 setae. Superior volsella rounded; inferior volsella finger-like and well-sclerotized; gonostylus with 2 small megasetae.</p></tp:treatment-sec><tp:treatment-sec sec-type="Adult male" id="SECID0ES3AG"><title>Adult male</title><p>(<italic>N</italic> = 1). Total length 2.95 mm. Wing length 2.60 mm. Total length/wing length 1.13. Wing length/length of profemur 2.17.</p><p><bold><italic>Coloration</italic></bold> (Fig. <xref ref-type="fig" rid="F1">1</xref>). Head, thorax and abdomen mostly dark brown. Ground color of scutum yellow, stripes and postnotum dark brown, scutellum brown, abdominal tergites almost uniformly yellow, hypopygium dark brown, femur yellow in basal three-quarter with brown ring apically, tibia pale medially with brown rings in basal one-fifth and distal one-third.</p><fig id="F1" position="float" orientation="portrait"><object-id xmlns:xlink="http://www.w3.org/1999/xlink" content-type="doi" xlink:type="simple">10.3897/zookeys.1040.66527.figure1</object-id><object-id xmlns:xlink="http://www.w3.org/1999/xlink" content-type="arpha" xlink:type="simple">4D77863B-CB5E-5632-8A49-90969FF37C3C</object-id><label>Figure 1.</label><caption><p><italic><tp:taxon-name><tp:taxon-name-part taxon-name-part-type="genus" reg="Boreoheptagyia">Boreoheptagyia</tp:taxon-name-part> <tp:taxon-name-part taxon-name-part-type="species" reg="kurobebrevis">kurobebrevis</tp:taxon-name-part></tp:taxon-name></italic> (Sasa &amp; Okazawa, 1992), male adult in ethanol.</p></caption><graphic xmlns:xlink="http://www.w3.org/1999/xlink" xlink:href="zookeys-1040-187-g001.jpg" position="float" orientation="portrait" xlink:type="simple" id="oo_549317.jpg"><uri content-type="original_file" xlink:type="simple">https://binary.pensoft.net/fig/549317</uri></graphic></fig><p><bold><italic>Head</italic>.</bold> Antenna with five flagellomeres. AR 0.82. Temporal setae 8, not separable into inner and outer verticals. Clypeus with 20 setae. Tentorium 75 µm long; 25 µm wide. Lengths of palpomere 1–5 (in µm): 38, 50, 105, 158, 250. Length ratio of palpomeres 5/3: 2.38.</p><p><bold><italic>Thorax</italic></bold> (Fig. <xref ref-type="fig" rid="F2">2B</xref>). Antepronotum with 9 anterolateral setae; acrostichals 28; dorsocentrals 17 in two rows; prealars 10. Scutellum with 46 setae.</p><fig id="F2" position="float" orientation="portrait"><object-id xmlns:xlink="http://www.w3.org/1999/xlink" content-type="doi" xlink:type="simple">10.3897/zookeys.1040.66527.figure2</object-id><object-id xmlns:xlink="http://www.w3.org/1999/xlink" content-type="arpha" xlink:type="simple">1C36F267-A200-565C-9E3B-CC4A041E46E0</object-id><label>Figure 2.</label><caption><p><italic><tp:taxon-name><tp:taxon-name-part taxon-name-part-type="genus" reg="Boreoheptagyia">Boreoheptagyia</tp:taxon-name-part> <tp:taxon-name-part taxon-name-part-type="species" reg="kurobebrevis">kurobebrevis</tp:taxon-name-part></tp:taxon-name></italic> (Sasa &amp; Okazawa, 1992), male adult <bold>A</bold> wing <bold>B</bold> thorax <bold>C</bold> hypopygium. Scale bars: 200 µm.</p></caption><graphic xmlns:xlink="http://www.w3.org/1999/xlink" xlink:href="zookeys-1040-187-g002.jpg" position="float" orientation="portrait" xlink:type="simple" id="oo_549318.jpg"><uri content-type="original_file" xlink:type="simple">https://binary.pensoft.net/fig/549318</uri></graphic></fig><p><bold><italic>Wing</italic></bold> (Fig. <xref ref-type="fig" rid="F2">2A</xref>). Brachiolum with 5 setae; wing membrane with macrotrichia on entire surface; costal extension 175 µm long. Distribution of setae on veins: R, 31; R<sub>1</sub>, 34; R<sub>4+5</sub> 3. Anal lobe well-developed; squama with 16 setae. VR 1.08.</p><p><bold><italic>Legs</italic>.</bold> Length (in µm) of spurs of: P<sub>1</sub>, 40; P<sub>2</sub>, 55 and 55; P<sub>3</sub>, 80 and 50. Width (in µm) of tibial apex of: P<sub>1</sub>, 60; P<sub>2</sub>, 70 µm; P<sub>3</sub>, 100. Comb on hind tibia with Comb of hind tibia with 12 setae. Lengths (in µm) and proportions of legs as in Table <xref ref-type="table" rid="T2">2</xref>.</p><table-wrap id="T2" position="float" orientation="portrait"><label>Table 2.</label><caption><p>Lengths (in µm) and proportions of legs of <italic><tp:taxon-name><tp:taxon-name-part taxon-name-part-type="genus" reg="Boreoheptagyia">Boreoheptagyia</tp:taxon-name-part> <tp:taxon-name-part taxon-name-part-type="species" reg="kurobebrevis">kurobebrevis</tp:taxon-name-part></tp:taxon-name></italic> (Sasa &amp; Okazawa, 1992) in China, male (<italic>N</italic> = 1).</p></caption><table id="TID0EHVAI" rules="all"><tbody><tr><th rowspan="1" colspan="1"/><th rowspan="1" colspan="1">fe</th><th rowspan="1" colspan="1">ti</th><th rowspan="1" colspan="1">ta<sub>1</sub></th><th rowspan="1" colspan="1">ta<sub>2</sub></th><th rowspan="1" colspan="1">ta<sub>3</sub></th><th rowspan="1" colspan="1">ta<sub>4</sub></th><th rowspan="1" colspan="1">ta<sub>5</sub></th><th rowspan="1" colspan="1">LR</th><th rowspan="1" colspan="1">BV</th><th rowspan="1" colspan="1">SV</th><th rowspan="1" colspan="1">BR</th></tr><tr><td rowspan="1" colspan="1">P<sub>1</sub></td><td rowspan="1" colspan="1">1200</td><td rowspan="1" colspan="1">1380</td><td rowspan="1" colspan="1">920</td><td rowspan="1" colspan="1">500</td><td rowspan="1" colspan="1">270</td><td rowspan="1" colspan="1">80</td><td rowspan="1" colspan="1">130</td><td rowspan="1" colspan="1">0.67</td><td rowspan="1" colspan="1">3.57</td><td rowspan="1" colspan="1">2.80</td><td rowspan="1" colspan="1">2.64</td></tr><tr><td rowspan="1" colspan="1">P<sub>2</sub></td><td rowspan="1" colspan="1">1300</td><td rowspan="1" colspan="1">1220</td><td rowspan="1" colspan="1">750</td><td rowspan="1" colspan="1">480</td><td rowspan="1" colspan="1">240</td><td rowspan="1" colspan="1">70</td><td rowspan="1" colspan="1">120</td><td rowspan="1" colspan="1">0.61</td><td rowspan="1" colspan="1">3.59</td><td rowspan="1" colspan="1">3.36</td><td rowspan="1" colspan="1">3.50</td></tr><tr><td rowspan="1" colspan="1">P<sub>3</sub></td><td rowspan="1" colspan="1">1260</td><td rowspan="1" colspan="1">1450</td><td rowspan="1" colspan="1">900</td><td rowspan="1" colspan="1">500</td><td rowspan="1" colspan="1">250</td><td rowspan="1" colspan="1">70</td><td rowspan="1" colspan="1">90</td><td rowspan="1" colspan="1">0.62</td><td rowspan="1" colspan="1">3.97</td><td rowspan="1" colspan="1">3.01</td><td rowspan="1" colspan="1">3.89</td></tr></tbody></table></table-wrap><p><bold><italic>Hypopygium</italic></bold> (Fig. <xref ref-type="fig" rid="F2">2C</xref>). Tergites IX without anal point. Tergites IX with 30 setae.</p><p><bold><italic><tp:taxon-name><tp:taxon-name-part taxon-name-part-type="genus" reg="Gonocoxite">Gonocoxite</tp:taxon-name-part></tp:taxon-name></italic></bold> 300 µm long. Superior volsella rounded, 60 µm long. Inferior volsella well-sclerotized, finger-like, bearing 17 setae. Gonostylus 140 µm long, with two small megasetae. HR 2.14; HV 2.11.</p></tp:treatment-sec><tp:treatment-sec sec-type="Genitalia of female" id="SECID0EIHBG"><title>Genitalia of female</title><p>(<italic>N</italic> = 1) (Figs <xref ref-type="fig" rid="F3">3</xref>, <xref ref-type="fig" rid="F4">4</xref>). <italic><tp:taxon-name><tp:taxon-name-part taxon-name-part-type="genus" reg="Gonocoxite">Gonocoxite</tp:taxon-name-part></tp:taxon-name></italic> IX 100 µm long, 45 µm wide, with 7 setae. Cercus 88 μm long, 75 μm wide, with 47 setae and covered with macrotrichia. Seminal capsule 158 μm long, 75 μm wide, sclerotized part 98 μm long.</p><fig id="F3" position="float" orientation="portrait"><object-id xmlns:xlink="http://www.w3.org/1999/xlink" content-type="doi" xlink:type="simple">10.3897/zookeys.1040.66527.figure3</object-id><object-id xmlns:xlink="http://www.w3.org/1999/xlink" content-type="arpha" xlink:type="simple">1965C04B-AD0C-5C39-BF65-90FE5EBE46F6</object-id><label>Figure 3.</label><caption><p><italic><tp:taxon-name><tp:taxon-name-part taxon-name-part-type="genus" reg="Boreoheptagyia">Boreoheptagyia</tp:taxon-name-part> <tp:taxon-name-part taxon-name-part-type="species" reg="kurobebrevis">kurobebrevis</tp:taxon-name-part></tp:taxon-name></italic> (Sasa &amp; Okazawa, 1992), female adult.</p></caption><graphic xmlns:xlink="http://www.w3.org/1999/xlink" xlink:href="zookeys-1040-187-g003.jpg" position="float" orientation="portrait" xlink:type="simple" id="oo_549319.jpg"><uri content-type="original_file" xlink:type="simple">https://binary.pensoft.net/fig/549319</uri></graphic></fig><fig id="F4" position="float" orientation="portrait"><object-id xmlns:xlink="http://www.w3.org/1999/xlink" content-type="doi" xlink:type="simple">10.3897/zookeys.1040.66527.figure4</object-id><object-id xmlns:xlink="http://www.w3.org/1999/xlink" content-type="arpha" xlink:type="simple">BC22F27A-718A-52D3-98A9-555109518716</object-id><label>Figure 4.</label><caption><p><italic><tp:taxon-name><tp:taxon-name-part taxon-name-part-type="genus" reg="Boreoheptagyia">Boreoheptagyia</tp:taxon-name-part> <tp:taxon-name-part taxon-name-part-type="species" reg="kurobebrevis">kurobebrevis</tp:taxon-name-part></tp:taxon-name></italic> (Sasa &amp; Okazawa, 1992), female adult <bold>A</bold> genitalia with gonapophysis VIII and seminal capsules, ventral <bold>B</bold> cercus. Scale bars: 50 µm.</p></caption><graphic xmlns:xlink="http://www.w3.org/1999/xlink" xlink:href="zookeys-1040-187-g004.jpg" position="float" orientation="portrait" xlink:type="simple" id="oo_549320.jpg"><uri content-type="original_file" xlink:type="simple">https://binary.pensoft.net/fig/549320</uri></graphic></fig></tp:treatment-sec><ref-list><ref id="B16"><mixed-citation xmlns:xlink="http://www.w3.org/1999/xlink" xlink:type="simple"><person-group><name name-style="western"><surname>Makarchenko</surname><given-names>EA</given-names></name><name name-style="western"><surname>Endo</surname><given-names>K</given-names></name><name name-style="western"><surname>Wu</surname><given-names>J</given-names></name><name name-style="western"><surname>Wang</surname><given-names>X</given-names></name></person-group> (<year>2008</year>) <article-title>A review of <italic><tp:taxon-name><tp:taxon-name-part taxon-name-part-type="genus">Boreoheptagyia</tp:taxon-name-part></tp:taxon-name></italic> Brundin, 1966 (<tp:taxon-name><tp:taxon-name-part taxon-name-part-type="family">Chironomidae</tp:taxon-name-part></tp:taxon-name>: <tp:taxon-name><tp:taxon-name-part taxon-name-part-type="subfamily">Diamesinae</tp:taxon-name-part></tp:taxon-name>) from East Asia and bordering territories, with the description of five new species.</article-title><source>Zootaxa</source><volume>1817</volume>: <fpage>1</fpage>–<lpage>17</lpage>. <ext-link xlink:type="simple" ext-link-type="doi" xlink:href="10.11646/zootaxa.1817.1.1">https://doi.org/10.11646/zootaxa.1817.1.1</ext-link></mixed-citation></ref><ref id="B2"><mixed-citation xmlns:xlink="http://www.w3.org/1999/xlink" xlink:type="simple"><person-group><name name-style="western"><surname>Ashe</surname><given-names>P</given-names></name><name name-style="western"><surname>O’Connor</surname><given-names>JP</given-names></name></person-group> (<year>2009</year>) <source>A World Catalogue of <tp:taxon-name><tp:taxon-name-part taxon-name-part-type="family">Chironomidae</tp:taxon-name-part></tp:taxon-name> (<tp:taxon-name><tp:taxon-name-part taxon-name-part-type="order">Diptera</tp:taxon-name-part></tp:taxon-name>). Part 1. <tp:taxon-name><tp:taxon-name-part taxon-name-part-type="subfamily">Buchonomyiinae</tp:taxon-name-part></tp:taxon-name>, <tp:taxon-name><tp:taxon-name-part taxon-name-part-type="subfamily">Chilenomyiinae</tp:taxon-name-part></tp:taxon-name>, <tp:taxon-name><tp:taxon-name-part taxon-name-part-type="subfamily">Podonominae</tp:taxon-name-part></tp:taxon-name>, <tp:taxon-name><tp:taxon-name-part taxon-name-part-type="subfamily">Aphroteniinae</tp:taxon-name-part></tp:taxon-name>, <tp:taxon-name><tp:taxon-name-part taxon-name-part-type="subfamily">Tanypodinae</tp:taxon-name-part></tp:taxon-name>, <tp:taxon-name><tp:taxon-name-part taxon-name-part-type="subfamily">Usambaromyiinae</tp:taxon-name-part></tp:taxon-name>, <tp:taxon-name><tp:taxon-name-part taxon-name-part-type="subfamily">Diamesinae</tp:taxon-name-part></tp:taxon-name>, <tp:taxon-name><tp:taxon-name-part taxon-name-part-type="subfamily">Prodiamesinae</tp:taxon-name-part></tp:taxon-name> and <tp:taxon-name><tp:taxon-name-part taxon-name-part-type="subfamily">Telmatogetoninae</tp:taxon-name-part></tp:taxon-name>.</source><publisher-name>– Irish Biogeographical Society and National Museum of Ireland</publisher-name>, <publisher-loc>Dublin</publisher-loc>, <size units="page">445 pp</size>.</mixed-citation></ref></ref-list></tp:taxon-treatment>
