# Supplementary material for: New or little-known Boreoheptagyia (Diptera, Chironomidae) in China inferred from morphology and DNA barcodes
Source: Zookeys. 2021 May 28;1040:187–200. doi: 10.3897/zookeys.1040.66527 (PMC8178290; doi:10.3897/zookeys.1040.66527)
Supplement: XML Treatment for Boreoheptagyia zhengi [file zookeys.1040.66527-treatment2.xml]

<!DOCTYPE tp:taxon-treatment
  PUBLIC "-//TaxonX//DTD Taxonomic Treatment Publishing DTD v0 20100105//EN" "tax-treatment-NSO.dtd">
<tp:taxon-treatment xmlns:tp="http://www.plazi.org/taxpub"><tp:treatment-meta><kwd-group><label>Taxon classification</label><kwd><named-content xmlns:xlink="http://www.w3.org/1999/xlink" content-type="kingdom">Animalia</named-content></kwd><kwd><named-content xmlns:xlink="http://www.w3.org/1999/xlink" content-type="order">Diptera</named-content></kwd><kwd><named-content xmlns:xlink="http://www.w3.org/1999/xlink" content-type="family">Chironomidae</named-content></kwd></kwd-group><mixed-citation publication-type="journal"><person-group><name><surname>Lin</surname><given-names>Xiao-Long</given-names></name><name><surname>Yu</surname><given-names>Hai-Jun</given-names></name><name><surname>Wang</surname><given-names>Xin-Hua</given-names></name><name><surname>Bu</surname><given-names>Wen-Jun</given-names></name><name><surname>Yan</surname><given-names>Chun-Cai</given-names></name><name><surname>Liu</surname><given-names>Wen-Bin</given-names></name></person-group><article-title>New or little-known <italic><tp:taxon-name><tp:taxon-name-part taxon-name-part-type="genus" reg="Boreoheptagyia">Boreoheptagyia</tp:taxon-name-part></tp:taxon-name></italic> (<tp:taxon-name><tp:taxon-name-part taxon-name-part-type="order">Diptera</tp:taxon-name-part></tp:taxon-name>, <tp:taxon-name><tp:taxon-name-part taxon-name-part-type="family">Chironomidae</tp:taxon-name-part></tp:taxon-name>) in China inferred from morphology and DNA barcodes</article-title><source>Zookeys</source><day>28</day><month>5</month><year>2021</year><volume>1040</volume><fpage>187</fpage><lpage>200</lpage><pub-id pub-id-type="doi">10.3897/zookeys.1040.66527</pub-id></mixed-citation></tp:treatment-meta><tp:nomenclature><tp:taxon-name><object-id xmlns:xlink="http://www.w3.org/1999/xlink" content-type="arpha" xlink:type="simple">9CB72FA8-D8D5-5CA2-BF72-37D5FE47D54F</object-id>
              <tp:taxon-name-part taxon-name-part-type="genus" reg="Boreoheptagyia">Boreoheptagyia</tp:taxon-name-part>
              <tp:taxon-name-part taxon-name-part-type="species" reg="zhengi">zhengi</tp:taxon-name-part>
              <object-id xmlns:xlink="http://www.w3.org/1999/xlink" content-type="zoobank" xlink:type="simple">http://zoobank.org/9B5BB346-3355-469A-9F0E-125C350041E7</object-id>
            </tp:taxon-name><tp:taxon-authority>Lin &amp; Liu</tp:taxon-authority><tp:taxon-status xmlns:xlink="http://www.w3.org/1999/xlink" xlink:type="simple">sp. nov.</tp:taxon-status><xref ref-type="fig" rid="F5">Figs 5</xref><xref ref-type="fig" rid="F6">, 6</xref></tp:nomenclature><tp:treatment-sec sec-type="type material" id="SECID0EELBG"><title>Type material.</title><p><bold><italic>Holotype</italic>:</bold> male (<named-content xmlns:xlink="http://www.w3.org/1999/xlink" content-type="dwc:institutional_code" xlink:type="simple">NKU</named-content> &amp; <abbrev xmlns:xlink="http://www.w3.org/1999/xlink" xlink:title="Barcode of Life Data Systems" id="ABBRID0EULBG" xlink:type="simple">BOLD</abbrev> sample ID: XL3519), Yunnan Province, Baoshan City, Mangkuan County, Gaoligongshan National Nature Reserve, Baihualing, near a remote wild hot spring and a stream, <named-content xmlns:xlink="http://www.w3.org/1999/xlink" content-type="dwc:verbatimCoordinates" xlink:type="simple"><named-content content-type="geo-json" specific-use="{&#34;type&#34;:&#34;Point&#34;,&#34;coordinates&#34;:[98.795000,25.310556]}" id="NCID0E2LBG" xlink:type="simple">25.3105556°N, 98.795000°E</named-content></named-content>, 1475 m a.s.l., light trap, 22.v.2018, leg. X.-L. Lin.</p></tp:treatment-sec><tp:treatment-sec sec-type="description" id="SECID0EAMBG"><title>Diagnostic characters.</title><p>According to the morphological characters of the adult male, the new species keys to the genus <italic><tp:taxon-name><tp:taxon-name-part taxon-name-part-type="genus" reg="Boreoheptagyia">Boreoheptagyia</tp:taxon-name-part></tp:taxon-name></italic>. The new species is distinguished from its other congeners by the following combination of characters: antenna with seven flagellomeres; wing membrane covered with microtrichiae on almost entire surface except a bare area near anal lobe; femora and tibiae of all legs pale in basal half, other portions brown; superior volsella tongue shape with small projection; gonostylus with one megaseta.</p></tp:treatment-sec><tp:treatment-sec sec-type="Adult male" id="SECID0ENMBG"><title>Adult male</title><p>(<italic>N</italic> = 1). Total length 2.10 mm. Wing length 1.42 mm. Total length/wing length 1.48. Wing length/length of profemur 1.63.</p><p><bold><italic>Coloration</italic></bold> (Fig. <xref ref-type="fig" rid="F5">5</xref>). Head, thorax and abdomen yellow-brown. Wing membrane with microtrichiae on almost entire surface except a bare area near anal lobe. Femur and tibia of all legs pale in basal half, other portions brown.</p><fig id="F5" position="float" orientation="portrait"><object-id xmlns:xlink="http://www.w3.org/1999/xlink" content-type="doi" xlink:type="simple">10.3897/zookeys.1040.66527.figure5</object-id><object-id xmlns:xlink="http://www.w3.org/1999/xlink" content-type="arpha" xlink:type="simple">3398BBCF-0112-58EC-9251-607FAECF3090</object-id><label>Figure 5.</label><caption><p><italic><tp:taxon-name><tp:taxon-name-part taxon-name-part-type="genus" reg="Boreoheptagyia">Boreoheptagyia</tp:taxon-name-part> <tp:taxon-name-part taxon-name-part-type="species" reg="zhengi">zhengi</tp:taxon-name-part></tp:taxon-name></italic> Lin &amp; Liu, sp. nov., male adult, holotype.</p></caption><graphic xmlns:xlink="http://www.w3.org/1999/xlink" xlink:href="zookeys-1040-187-g005.jpg" position="float" orientation="portrait" xlink:type="simple" id="oo_549321.jpg"><uri content-type="original_file" xlink:type="simple">https://binary.pensoft.net/fig/549321</uri></graphic></fig><p><bold><italic>Head</italic></bold> (Fig. <xref ref-type="fig" rid="F6">6A, B</xref>). Antenna with seven flagellomeres; ultimate flagellomere 55 µm long; AR 0.31. Eyes bare without dorsomedial extension. Temporal setae 14, not separable into inner and outer verticals. Clypeus with nine setae. Lengths of palpomere 1–5 (in µm): 20, 30, 60, 80, 150. Palpomere ratio (5<sup>th</sup>/3<sup>rd</sup>): 2.50.</p><fig id="F6" position="float" orientation="portrait"><object-id xmlns:xlink="http://www.w3.org/1999/xlink" content-type="doi" xlink:type="simple">10.3897/zookeys.1040.66527.figure6</object-id><object-id xmlns:xlink="http://www.w3.org/1999/xlink" content-type="arpha" xlink:type="simple">D99BC86E-5278-5156-8DD8-BE9DC78C5914</object-id><label>Figure 6.</label><caption><p><italic><tp:taxon-name><tp:taxon-name-part taxon-name-part-type="genus" reg="Boreoheptagyia">Boreoheptagyia</tp:taxon-name-part> <tp:taxon-name-part taxon-name-part-type="species" reg="zhengi">zhengi</tp:taxon-name-part></tp:taxon-name></italic> Lin &amp; Liu, sp. nov., male adult, holotype <bold>A</bold> hea <bold>B</bold> antenna <bold>C</bold> thorax <bold>D</bold> wing <bold>E</bold> hypopygium, dorsal view <bold>F</bold> hypopygium, ventral view. Scale bars: 100 µm.</p></caption><graphic xmlns:xlink="http://www.w3.org/1999/xlink" xlink:href="zookeys-1040-187-g006.jpg" position="float" orientation="portrait" xlink:type="simple" id="oo_549322.jpg"><uri content-type="original_file" xlink:type="simple">https://binary.pensoft.net/fig/549322</uri></graphic></fig><p><bold><italic>Thorax</italic></bold> (Fig. <xref ref-type="fig" rid="F6">6C</xref>). Antepronotum with five setae; acrostichals 27; dorsocentrals 14 in two rows; prealars five. Scutellum with 30 setae.</p><p><bold><italic>Wing</italic></bold> (Fig. <xref ref-type="fig" rid="F6">6D</xref>). VR 1.04. Brachiolum with three setae. Costa without extension. Squama with eight setae. R with 11 setae, R<sub>1</sub> with four setae, R<sub>4+5</sub> with five setae. Anal lobe developed.</p><p><bold><italic>Legs</italic>.</bold> Spur of front tibia 35 µm long, of mid tibia 38 µm long; of hind tibia 55 and 33 µm long. Width of front tibia apex 50 µm, of mid tibia apex 50 µm, of hind tibia apex 63 µm. Comb of hind tibia with 15 setae. Lengths (in µm) and proportions of legs as in Table <xref ref-type="table" rid="T3">3</xref>.</p><table-wrap id="T3" position="float" orientation="portrait"><label>Table 3.</label><caption><p>Lengths (in µm) and proportions of legs of <italic><tp:taxon-name><tp:taxon-name-part taxon-name-part-type="genus" reg="Boreoheptagyia">Boreoheptagyia</tp:taxon-name-part> <tp:taxon-name-part taxon-name-part-type="species" reg="zhengi">zhengi</tp:taxon-name-part></tp:taxon-name></italic> Lin &amp; Liu, sp. nov., male holotype (<italic>N</italic> = 1).</p></caption><table id="TID0EP6AI" rules="all"><tbody><tr><th rowspan="1" colspan="1"/><th rowspan="1" colspan="1">fe</th><th rowspan="1" colspan="1">ti</th><th rowspan="1" colspan="1">ta<sub>1</sub></th><th rowspan="1" colspan="1">ta<sub>2</sub></th><th rowspan="1" colspan="1">ta<sub>3</sub></th><th rowspan="1" colspan="1">ta<sub>4</sub></th><th rowspan="1" colspan="1">ta<sub>5</sub></th><th rowspan="1" colspan="1">LR</th><th rowspan="1" colspan="1">BV</th><th rowspan="1" colspan="1">SV</th><th rowspan="1" colspan="1">BR</th></tr><tr><td rowspan="1" colspan="1">P<sub>1</sub></td><td rowspan="1" colspan="1">870</td><td rowspan="1" colspan="1">810</td><td rowspan="1" colspan="1">440</td><td rowspan="1" colspan="1">200</td><td rowspan="1" colspan="1">120</td><td rowspan="1" colspan="1">50</td><td rowspan="1" colspan="1">80</td><td rowspan="1" colspan="1">0.54</td><td rowspan="1" colspan="1">4.71</td><td rowspan="1" colspan="1">3.82</td><td rowspan="1" colspan="1">2.57</td></tr><tr><td rowspan="1" colspan="1">P<sub>2</sub></td><td rowspan="1" colspan="1">860</td><td rowspan="1" colspan="1">850</td><td rowspan="1" colspan="1">480</td><td rowspan="1" colspan="1">220</td><td rowspan="1" colspan="1">120</td><td rowspan="1" colspan="1">50</td><td rowspan="1" colspan="1">100</td><td rowspan="1" colspan="1">0.56</td><td rowspan="1" colspan="1">4.47</td><td rowspan="1" colspan="1">3.56</td><td rowspan="1" colspan="1">3.91</td></tr><tr><td rowspan="1" colspan="1">P<sub>3</sub></td><td rowspan="1" colspan="1">920</td><td rowspan="1" colspan="1">890</td><td rowspan="1" colspan="1">510</td><td rowspan="1" colspan="1">250</td><td rowspan="1" colspan="1">120</td><td rowspan="1" colspan="1">50</td><td rowspan="1" colspan="1">100</td><td rowspan="1" colspan="1">0.57</td><td rowspan="1" colspan="1">4.46</td><td rowspan="1" colspan="1">3.55</td><td rowspan="1" colspan="1">4.23</td></tr></tbody></table></table-wrap><p><bold><italic>Hypopygium</italic></bold> (Fig. <xref ref-type="fig" rid="F6">6E, F</xref>). Tergites IX without anal point. Tergites IX with 23 setae. <tp:taxon-name><tp:taxon-name-part taxon-name-part-type="genus" reg="Gonocoxite">Gonocoxite</tp:taxon-name-part></tp:taxon-name> 200 µm long. Superior volsella tongue shape with small projection, 50 µm long. Inferior volsella sclerotized, finger-like, 30 µm long. Gonostylus 75 µm long, with one megaseta, 10 µm long. HR 2.67; HV 2.80.</p><p>Female and immature stages unknown.</p></tp:treatment-sec><tp:treatment-sec sec-type="etymology" id="SECID0EAXBG"><title>Etymology.</title><p>The species is named ‘<italic><tp:taxon-name><tp:taxon-name-part taxon-name-part-type="genus" reg="Boreoheptagyia"/><tp:taxon-name-part taxon-name-part-type="species" reg="zhengi">zhengi</tp:taxon-name-part></tp:taxon-name></italic>’ after Prof. Le-Yi Zheng, for his outstanding contribution to the knowledge of insect taxonomy in China; noun in nominative case.</p></tp:treatment-sec></tp:taxon-treatment>
